# Supplementary material for: A Comparative Study on Cognitive Assessment in Cerebellar and Supratentorial Stroke
Source: Brain Sci. 2024 Jul 3;14(7):676. doi: 10.3390/brainsci14070676 (PMC11274804; doi:10.3390/brainsci14070676)
Supplement: Supplementary file 1 [file brainsci-14-00676-s001.zip]

Archive with 1 entries (1 files):
- brainsci-3034898-supplementary.pdf
